# Supplementary material for: Syntheses, Crystal Structures, and Catalytic Properties of Three Cu(II) and Cobalt(II) Coordination Compounds Based on an Ether-Bridged Tetracarboxylic Acid
Source: Molecules. 2023 Oct 2;28(19):6911. doi: 10.3390/molecules28196911 (PMC10574591; doi:10.3390/molecules28196911)
Supplement: Supplementary file 1 [file molecules-28-06911-s001.zip]

Archive with 1 entries (1 files):
- molecules-2612731-supplementary.pdf
